# Supplementary material for: Interesting Halophilic Sulphur-Oxidising Bacteria with Bioleaching Potential: Implications for Pollutant Mobilisation from Mine Waste
Source: Microorganisms. 2023 Jan 15;11(1):222. doi: 10.3390/microorganisms11010222 (PMC9866277; doi:10.3390/microorganisms11010222)
Supplement: Supplementary file 1 [file microorganisms-11-00222-s001.zip]

Archive with 1 entries (1 files):
- microorganisms-2072315-supplementary.pdf
